# Supplementary material for: Precision in Immune Management: Balancing Steroid Exposure, Rejection Risk, and Infectious Outcomes in Adult Kidney Transplant Recipients
Source: J Pers Med. 2024 Nov 14;14(11):1106. doi: 10.3390/jpm14111106 (PMC11595447; doi:10.3390/jpm14111106)
Supplement: Supplementary file 1 [file jpm-14-01106-s001.zip]

Archive with 1 entries (1 files):
- jpm-3260497-supplementary.pdf
